# Supplementary material for: The Allergenic Activity of Blo t 2, a Blomia tropicalis IgE-Binding Molecule
Source: Int J Mol Sci. 2023 Mar 14;24(6):5543. doi: 10.3390/ijms24065543 (PMC10053487; doi:10.3390/ijms24065543)
Supplement: Supplementary file 1 [file ijms-24-05543-s001.zip]

Archive with 1 entries (1 files):
- ijms-2161947-supplementary.pdf
